# Supplementary material for: Dual-Transcriptome Dissection of the Mechanisms Underlying Alfalfa Phenotypic Differences Induced by Two Rhizobial Isolates
Source: Microorganisms. 2026 Mar 3;14(3):571. doi: 10.3390/microorganisms14030571 (PMC13029754; doi:10.3390/microorganisms14030571)
Supplement: Supplementary file 1 [file microorganisms-14-00571-s001.zip]

Archive with 1 entries (1 files):
- microorganisms-4150422-supplementary.pdf
